# Supplementary material for: Mapping variants in thyroid hormone transporter MCT8 to disease severity by genomic, phenotypic, functional, structural and deep learning integration
Source: Nat Commun. 2025 Mar 12;16:2479. doi: 10.1038/s41467-025-56628-w (PMC11904026; doi:10.1038/s41467-025-56628-w)
Supplement: Supplementary file 3 — Supplementary Data 1 [file 41467_2025_56628_MOESM3_ESM.xlsx]

## Sheet: Fig.2b
Kruskal-Wallis test
Number of families	1
Number of comparisons per family	3
Alpha	0.05
Dunn's multiple comparisons test	Mean rank diff,	Significant?	Summary	Adjusted P Value
Severe vs. Moderate	-9.183	Yes	*	0.0292	A-B
Severe vs. Mild	-13.93	Yes	**	0.0023	A-C
Moderate vs. Mild	-4.75	No	ns	0.951	B-C
Test details	Mean rank 1	Mean rank 2	Mean rank diff,	n1	n2	Z
Severe vs. Moderate	8.567	17.75	-9.183	15	6	2.585
Severe vs. Mild	8.567	22.5	-13.93	15	4	3.367
Moderate vs. Mild	17.75	22.5	-4.75	6	4	1.001

## Sheet: Fig.2c
Table Analyzed	Head control COS T3 contingency			Sitting COS T3 contingency			Walking COS T3 contingency
P value and statistical significance
Test	Chi-square			Chi-square			Chi-square
Chi-square, df	46,33, 2			66,80, 2			52,38, 2
P value	<0,0001			<0,0001			<0,0001
P value summary	****			****			****
One- or two-sided	NA			NA			NA
Statistically significant (P < 0.05)?	Yes			Yes			Yes
Data analyzed
Number of rows	2			2			2
Number of columns	3			3			3

## Sheet: Fig.2d
Table Analyzed	Myelination COS T3 contingency				Microcephaly COS T3 contingency
P value and statistical significance
Test	Chi-square				Chi-square
Chi-square, df	5,225, 2				18,38, 2
P value	0.0733				0.0001
P value summary	ns				***
One- or two-sided	NA				NA
Statistically significant (P < 0.05)?	No				Yes
Data analyzed
Number of rows	2				2
Number of columns	3				3

## Sheet: Fig.2e
Table Analyzed	Seizures COS T3 contingency
P value and statistical significance
Test	Chi-square
Chi-square, df	12,96, 4
P value	0.0115
P value summary	*
One- or two-sided	NA
Statistically significant (P < 0.05)?	Yes
Data analyzed
Number of rows	3
Number of columns	3

## Sheet: Fig.2f
Table Analyzed	Underweight 1-3y contingency			Table Analyzed	Feeding problems contingency			Table Analyzed	PEG tube contingency			Table Analyzed	GORD/emesis contingency
P value and statistical significance				P value and statistical significance				P value and statistical significance				P value and statistical significance
Test	Chi-square			Test	Chi-square			Test	Chi-square			Test	Chi-square
Chi-square, df	6,845, 2			Chi-square, df	13,53, 2			Chi-square, df	11,63, 2			Chi-square, df	10,18, 2
P value	0.0326			P value	0.0012			P value	0.003			P value	0.0062
P value summary	*			P value summary	**			P value summary	**			P value summary	**
One- or two-sided	NA			One- or two-sided	NA			One- or two-sided	NA			One- or two-sided	NA
Statistically significant (P < 0.05)?	Yes			Statistically significant (P < 0.05)?	Yes			Statistically significant (P < 0.05)?	Yes			Statistically significant (P < 0.05)?	Yes
Data analyzed				Data analyzed				Data analyzed				Data analyzed
Number of rows	2			Number of rows	2			Number of rows	2			Number of rows	2
Number of columns	3			Number of columns	3			Number of columns	3			Number of columns	3

## Sheet: Fig.2g
Table Analyzed	PACs COS T3 contingency
P value and statistical significance
Test	Chi-square
Chi-square, df	9,978, 6
P value	0.1256
P value summary	ns
One- or two-sided	NA
Statistically significant (P < 0.05)?	No
Data analyzed
Number of rows	4
Number of columns	3

## Sheet: Fig.2h
Number of families	1
Number of comparisons per family	3
Alpha	0.05
Dunn's multiple comparisons test	Mean rank diff,	Significant?	Summary	Adjusted P Value
Severe vs. Moderate	1.343	No	ns	>0,9999	A-B
Severe vs. Mild	37.74	Yes	***	0.0007	A-C
Moderate vs. Mild	36.39	Yes	*	0.0114	B-C
Test details	Mean rank 1	Mean rank 2	Mean rank diff,	n1	n2	Z
Severe vs. Moderate	68.67	67.33	1.343	92	20	0.148
Severe vs. Mild	68.67	30.93	37.74	92	15	3.682
Moderate vs. Mild	67.33	30.93	36.39	20	15	2.895

## Sheet: Fig. 2i
Number of families	1
Number of comparisons per family	3
Alpha	0.05
Tukey's multiple comparisons test	Mean Diff,	95,00% CI of diff,	Below threshold?	Summary	Adjusted P Value
Severe vs. Moderate	-0.5411	-1,565 to 0,4830	No	ns	0.4262	A-B
Severe vs. Mild	-1.505	-2,720 to -0,2898	Yes	*	0.0107	A-C
Moderate vs. Mild	-0.9636	-2,425 to 0,4980	No	ns	0.2666	B-C
Test details	Mean 1	Mean 2	Mean Diff,	SE of diff,	n1	n2	q	DF
Severe vs. Moderate	8.742	9.283	-0.5411	0.4333	132	30	1.766	179
Severe vs. Mild	8.742	10.25	-1.505	0.5141	132	20	4.139	179
Moderate vs. Mild	9.283	10.25	-0.9636	0.6185	30	20	2.203	179

## Sheet: Fig. 2j
Number of families	1
Number of comparisons per family	3
Alpha	0.05
Tukey's multiple comparisons test	Mean Diff,	95,00% CI of diff,	Below threshold?	Summary	Adjusted P Value
Severe vs. Moderate	76.28	21,83 to 130,7	Yes	**	0.0035	A-B
Severe vs. Mild	96.83	6,412 to 187,2	Yes	*	0.0329	A-C
Moderate vs. Mild	20.55	-77,82 to 118,9	No	ns	0.8723	B-C
Test details	Mean 1	Mean 2	Mean Diff,	SE of diff,	n1	n2	q	DF
Severe vs. Moderate	257.7	181.5	76.28	22.82	61	20	4.727	84
Severe vs. Mild	257.7	160.9	96.83	37.9	61	6	3.614	84
Moderate vs. Mild	181.5	160.9	20.55	41.23	20	6	0.7049	84

## Sheet: Fig. 2l
Table Analyzed	GMFM vs fibroblasts uptake
Column A	Severe
vs.	vs,
Column B	Mild
Unpaired t test
P value	0.0013
P value summary	**
Significantly different (P < 0.05)?	Yes
One- or two-tailed P value?	Two-tailed
t, df	t=5,652, df=6
How big is the difference?
Mean of column A	4.928
Mean of column B	61.54
Difference between means (A - B) ± SEM	-56,61 ± 10,02
95% confidence interval	-81,12 to -32,10
R squared (eta squared)	0.8419
F test to compare variances
F, DFn, Dfd	38,01, 2, 4
P value	0.005
P value summary	**
Significantly different (P < 0.05)?	Yes
Data analyzed
Sample size, column A	5
Sample size, column B	3

[truncated: 18 more sheets: Fig.2m, Fig.2n, Fig.4f, Fig.5d, Suppl Fig.4b, Suppl Fig.5 western blot, Suppl Fig.5 uptake, Suppl Fig.5 uptake mutants, Suppl Fig.6, Suppl Fig.7, Suppl Fig.8, Suppl Fig.9, Suppl Fig.13, Suppl Fig.21, Suppl Fig.22, Suppl Fig.23, Suppl Fig.24, Suppl Fig.25]
