# Supplementary material for: Mapping variants in thyroid hormone transporter MCT8 to disease severity by genomic, phenotypic, functional, structural and deep learning integration
Source: Nat Commun. 2025 Mar 12;16:2479. doi: 10.1038/s41467-025-56628-w (PMC11904026; doi:10.1038/s41467-025-56628-w)
Supplement: Supplementary file 6 — Source Data [file 41467_2025_56628_MOESM6_ESM.xlsx]

## Sheet: Figure 1B
Developmental		%
Low GMFM-G88-score		100
Low BSID-scores		100
Low VAB-scores		100
No independent walking		88.7
No independent sitting		87.3
No speech		83
No head control		77
Neurological
Hypotonia		98
Delayed myelination		90.2
Spasticity		90
Primitive reflexes		90
Dystonia		85.2
Muscle hypoplasia		84.6
Babinski sign		73
Microcephaly		28
Seizures (EEG proven)		18.6
Thyrotoxic
Feeding problems		76.2
Underweight		68.6
Frequent PACs		67.9
Elevated systolic BP		44.1
Elevated diastolic BP		33.9
Tachycardia		32.6
Short stature		30.7
Other cardiac abnormalities		23.9
Biochemical
Elevated T3		93.3
Reduced rT3		90.4
Reduced FT4		87.4
Elevated SHBG		86.8
Normal TSH		83.6
Reduced creatinine		28.9
Reduced cholesterol		21.4
Increased CK		4.7

## Sheet: Figure 1D
Figure 1D
Exon 1		Loss of function									SNP/Benign variant	Missense variant in splice site
Missense		-4.2	-1.5	-0.1							yes
		-11.5	-0.7	-16.4							yes
		-19.9	-4.1	-1.1							yes
		-5.7	-3.4	-8.5							yes
		-101.7	-91.3	-87.1
		-103	-97.7	-102.2
		-85.1	-89.8	-74.1
		-94.7	-90	-97.3
		-97.3	-99.9	-99.1
		-86.5	-91.6	-92.8
		30.5	-5.4	-23.3	1.7						yes
Nonsense		-59.6	-66.8	-75.5	-60.5
		-61.5	-64.6	-77.8	-63.2
		-69.9	-77.4	-82	-70.5
		-93.3	-93.1	-94.5
		-99.7	-101.6	-99	-97
		-101	-97	-103.1
Frameshift		-37.4	-45.9	-54.8	-52.4
		-98.9	-98.8	-105.2	-94	-99.8	-104.4	-94.5	-100.6
		-71.9	-73.1	-84.3	-74.4
		-73.1	-76.7	-87.1	-76.8
		-37	-43.4	-38.8
		-96.4	-98.1	-99.2	-96.8
		-101.1	-96	-100.2
		-101	-99.5	-101.3
		-100.3	-96.9	-98.9	-99.7
		-88.4	-96.8	-91.2
Indel		-99.4	-99.3	-104.1	-101.7
Exon 2
Missense		-100.9	-97	-98.2
		-53.1	-77.4	-52.4
		-84	-90.2	-74.8
		-99.4	-101.4	-99.2
		-92.5	-104.5	-116.7	-105.4
		-95.4	-85.2	-87.6
		-58.6	-52.2	-65.8
		-99.9	-103.5	-104
		-73.9	-61.6	-62.9	-69.7
		-10	-9.3	-8.7							yes
Nonsense		-97.1	-94.8	-96.6
Frameshift		-99.3	-98.7	-97.9	-97.4	-100.8	-97	-103.1
		-100.6	-99	-96.9	-95.9
Indel		-82.2	-77.4	-67	-85.4
		-93	-91.6	-95.1	-96.3
Exon 3
Missense		-56.3	-77.6	-56.9
		-46.7	-28.3	-40.3	-50.9
		-104	-103.5	-99.3	-102.3
		-57.9	-67.4	-73.3
		-105.4	-103.2	-100.7
		-91.6	-90.2	-91.3	-91.2
		10	12.4	-8.9							yes
		-105.7	-91.9	-99.5
		-37.4	-66.4	-43.9
		-91.4	-90.9	-82.4
		-95.1	-94.2	-95.3
		-17.6	-11.6	-1							yes
		-101.3	-100.7	-100.5
		-86.3	-91	-101.7
		-103.1	-99.3	-102.3	-99.1
		-82.2	-88.8	-93.4
		0.4	44.5	17.9	17.7	6.3					yes
		-43.4	-79.4	-75.5	-63.4
		10.8	7.4	20.4	13.5						yes
		-26.7	-9.5	-10.1							yes
		-8.7	-20	8.9							yes
		-102.2	-99.4	-97.4	-98.4
		-78.2	-85	-97.1
		-23	-30.3	-31.6
Nonsense		-109.7	-100.6	-85.1
Frameshift		-103.8	-97.1	-103.9
		-98.7	-98.4	-80.5
Indel		-99.2	-99.7	-107.6	-103
Exon 4
Missense		-13.9	-46.9	-41.4	-26
		-25.3	-30	-31.3
		-88.5	-95.7	-91.2	-92.5
		-58.1	-64.7	-68.9
		-53.2	-53.8	-52.3
		-66.9	-96.5	-90.3	-76.4
		-13	-7.3	-12.7							yes
		-92.1	-105.5	-95.5
		-94.4	-97.3	-101.8	-98.9
Nonsense		-104.5	-101.7	-93.5	-99.2
		-99.6	-101.2	-101.5	-102.6
Exon 5
Missense		-32.6	-17.9	-46.8	-45.4
		-60.3	-48.3	-64.7
		-96.9	-98	-97.9
		-5.7	-10.8	-4.5							yes
		-5.5	-7.4	-23.2							yes
		-49	-53.9	-65
		-24.8	-22	-29.7
		-98.4	-98.5	-95.6
		-18	-61.2	-43.1	-40.7
		-88.7	-91.4	-92.5	-93.3
		-94	-93	-79.9
		-88.1	-103.9	-99.9
		-94.1	-98.3	-93.7
		-94.8	-60.4	-84.8	-57.3
		-99.3	-100	-97.6
		-73.6	-85.5	-76.1
		-6.7	-13.2	-8.9								yes
Nonsense		-98.4	-100.9	-104.1
Frameshift		-98.6	-103.2	-101.2
		-101.8	-100.4	-103.3
		-100.5	-101.6	-107	-102.4
Indel		-49.4	-43.8	-38.2	-44.4	-28	-55.5	-39.5	-54.2
		-99.4	-98.7	-99.2
Exon 6
Missense		-103.7	-99	-104.1
		-43.5	-41.9	-52.5
		-30.2	-47.5	-39.6
		-58.3	-70.8	-38	-40.9	-49	-57.4
		-102.1	-96.7	-104.1	-102.6	-101.5
		-44.8	-19.2	-5	-44.3
		-45.6	-10.1	-53.8	-60.8	-53
		-10.6	-0.4	-0.3	-6.6	-7.6	-14.2				yes
		-12	-10.2	-1.5	4.7	-8.5	-0.6				yes
		-0.5	0.4	36.3							yes
Nonsense		-106.2	-97.6	-97.1	-101.2	-99.5
Frameshift		-102.3	-103.1	-102.3
		-98.7	-99.9	-102.4
		-101.6	-98.5	-102.4
		-54	-43.3	-46.5	-51
		-34.2	-58.8	-57.8
		-35	-55.4	-50.3
		-42	-56.4	-40.7
Indel		-100.9	-95.4	-106.4
		-54.8	-54.2	-87

## Sheet: Figure 2A
Figure 2A	Survival analyses
Age	Severe	Moderate	Mild			Coding
71			0			0	deceased
13.4			1			1	alive
49			1
71			1			Disease severity is defined based on residual T3 uptake in COS-1 cells
68			1			mild	>40% compared to WT
67			1			moderate	20-40% compared to WT
61			1			severe	<20% compared to WT
58			1
65			1
57			1
52			1
50			1
45			1
39			1
25			1
76			1
66			1
52			1
61			1
59			1
32			1
30			1
27			1
49			0
6.7			1
8.5			1
12.7			0
10.9			1
20.1			1
7.9			1
50.7			1
15.7			1
18			1
45			1
43			1
12			1
34			1
24			1
24			1
62			1
25			0
54			0
7			1
23			1
33			1
5			1
14			1
5			1
63			0
18			0
35			0
19.9			1
12.2			1
14			0
13			1
3.8			1
8.7			1
3.3			1
0.9			1
28			1
17			1
23			0
29			1
23.9		1
60		0
14.7		1
2.3		1
7		1
36		1
9.5		1
10.1		1
6.1		1
30.3		0
9		1
17		1
12.3		1
7		1
0.9		1
3.9		1
1		0
13		0
3		0
3		0
10		0
37		0
18.4		1
5		1
1.8		1
10.7		1
4.8		1
66.3		1
30		1
15.9		1
64		1
60		1
48		1
8		1
33.8		1
4.2		1
7.1		1
11.5		1
17		1
6.6		1
6.5		1
5.5		1
10		0
25		1
13		1
0.6		0
4		1
0.9		1
0.8		0
8		0
12.4	1
15.2	1
1.8	1
0.8	1
40	1
38	1
5	1
1.8	1
0.8	0
32	0
11	1
5.5	1
4.3	0
1.8	0
4.6	1
7.5	1
5	1
2	1
2	1
14.1	1
14.1	1
4	1
2.5	1
2	0
4.5	1
6.4	1
1	1
28	1
39	1
14	1
7.9	1
4	1
0.6	1
5.5	1
1.7	0
0.9	1
10.4	1
7.7	1
7.7	1
3	1
2	1
2	1
1.5	1
12.3	1
0.4	0
3.3	0
5	0
22	0
5.2	1
7.2	1
5.4	1
4	1
3.3	1
19	1
14	0
6	1
11.3	1
3.6	1
7.7	1
7	0
11	0
5.2	1
11.3	1
22	1
3.7	1
11	1
2	1
4.6	1
10.2	1
4.3	1
3.3	1
12.6	1
16.4	1
7.3	1
14.3	0
1.6	0
2.5	0
3	0
9.1	1
24	1
10	0
3.5	1
17.1	1
0.5	1
2	0
1	0
1	0
0.7	1
20	1
17.8	1
10	1
1.6	0
0.6	1
9.2	1
3.9	1
5.8	1
3	1
9.5	1
9	0
8	1
23.7	1
12	0
3.1	1
11.5	1
16.9	1
13.1	0
17.1	0
21.4	0
5	0
13.9	0
8.5	0
10.4	1
6.5	1
8.4	1
8.7	0
11	0
4	1
14.1	1
16	1
21	0
16	0
3.5	1
21	1
7	0
9	1
4	1
40	1
5	1
8	1
1	1
4.7	1
1.6	1
1.8	1
10	1
11	0
13	1
27	0
0.6	0
3	1
10	0
1.2	1
5	1
0.5	0
11	0
10	0
0.3	0
0.3	0
0.4	0
1	1
8.7	1
0.7	1
0.6	1
1	1
12	0
10	0
4	0
6	1
26	1
2	0
6.8	1
9.3	1
5.3	1
12.2	0
2.6	1
2.2	1
2.9	0
27.1	0
0.5	1
1	1
1	1
0.6	1
6.6	1
13.6	1
13.6	1
3.3	1
4.5	1
13	1
16	1
1	1
1	1
8	1
6	1
5.4	1
3.5	1
7	1
7	0
22	0
25	0
35	0
18.3	1
11.2	1
15.6	1
10.7	1
6	0
6	0
5.7	1
1.5	1
19	0
3.9	1
11.4	1
3	1
15.9	1
3.8	1
2	1
2.8	1
10.8	1
3.1	1
4.3	1
7.7	1
8.5	1
6.6	1
7	1
3.5	1
28.5	1
0.6	1
20.2	1

## Sheet: Figure 2B
COS-1 T3 uptake vs GMFM; sorted on residual capacity; limits set to 20 and 40%
Age	T3 uptake	GMFM-score		Severe	Moderate	Mild				Disease severity is defined based on residual T3 uptake in COS-1 cells
	Mean			<20%	20-40%	>40%				mild	>40% compared to WT
66.8361	74.5403	73.3974				73.3974				moderate	20-40% compared to WT
13.4	71.7006	na				na				severe	<20% compared to WT
71	71.6801	na				na
68	71.6801	na				na
67	71.6801	na				na
65	71.6801	na				na
61	71.6801	na				na
58	71.6801	na				na
57	71.6801	na				na
52	71.6801	na				na
50	71.6801	na				na
49	71.6801	na				na
45	71.6801	na				na
39	71.6801	na				na
25	71.6801	na				na
76	71.1361	na				na
66	71.1361	na				na
61	71.1361	na				na
59	71.1361	na				na
52	71.1361	na				na
32	71.1361	na				na
30	71.1361	na				na
27	71.1361	na				na
7	64.2876	na				na
11	59.2747	na				na
7.9	58.4411	na				na
44.5944	55.3874	37				37
9.61944	55.3874	64.6154				64.6154
9	55.3384	na				na
12	54.0419	na				na
62	53.602	na				na
34	53.602	na				na
24	53.602	na				na
24	53.602	na				na
33	53.0876	na				na
23	53.0876	na				na
7	53.0876	na				na
4.6	51.2887	29.7				29.7
10	50.7755	na				na
18	49.729	na				na
10	49.729	na				na
13	47.6069	na				na
8	47.6069	na				na
5.13889	44.0087	n.a				na
28	42.2166	na				na
23	42.2166	na				na
17	42.2166	na				na
29	41.1098	na				na
36	39.0489	na			na
21.125	39.0489	16			16
7	39.0489	n.a.			n.a.
17	36.4097	na			na
16	36.4097	n.a.			n.a.
6.67778	36.4097	7.05882			7.05882
5.35833	36.4097	13.1067			13.1067
12.3	36.1191	n.a.			n.a.
7	34.6689	n.a.			n.a.
13.6972	33.801	n.a.			n.a.
5	33.801	na			na
6.16667	25.6672	n.a			n.a
13	22.769	na			na
64	22.769	na			na
62	22.769	83			83
60	22.769	na			na
48	22.769	na			na
8	22.769	na			na
27.5889	22.0128	10.0784			10.0784
25	22.0128	na			na
14.0611	22.0128	7.84314			7.84314
13	22.0128	na			na
6.8	22.0128	n.a.			n.a.
6	22.0128	na			na
40	16.992	na		na
38	16.992	na		na
5	16.992	na		na
7.36389	13.2099	n.a		n.a
5	13.2099	na		na
4.25	13.2099	n.a.		n.a.
4	11.7814	na		na
39	10.6175	na		na
28	10.6175	na		na
14	10.6175	na		na
7.9	9.70782	n.a.		n.a.
5.5	8.54074	n.a.		n.a.
5.63056	8.00837	n.a.		n.a.
22	7.86152	na		na
12.25	7.86152	na		na
5	7.86152	na		na
4	6.63341	n.a.		n.a.
19	5.99117	n.a.		n.a.
5.86667	5.12733	n.a.		n.a.
22	3.84185	n.a.		n.a.
11	3.84185	n.a.		n.a.
10.2	2.38394	n.a.		n.a.
9.475	1.52162	n.a.		n.a.
21.1583	1.31286	1.17647		1.17647
16.1194	1.31286	1.82		1.82
4.91389	1.31286	9.47619		9.47619
20	1.2518	n.a.		n.a.
13.0389	1.04844	0.784314		0.784314
6.5	1.02573	na		na
4.45556	0.66108	n.a.		n.a.
4.63333	0.6144	8.23529		8.23529
8	0.315783	na		na
17.5167	0.296723	2.7451		2.7451
40	0	na		na
26	0	n.a.		n.a.
21	0	na		na
21	0	na		na
16	0	na		na
16	0	na		na
13	0	na		na
12.8194	0	1.96078		1.96078
11	0	na		na
11	0	na		na
10	0	na		na
10	0	na		na
10	0	na		na
8.66	0	na		na
8	0	na		na
8	0	na		na
7.86389	0	n.a		n.a
7	0	n.a.		n.a.
7	0	n.a.		n.a.
6.8	0	n.a.		n.a.
6	0	na		na
5	0	na		na
5	0	na		na
4.7	0	na		na
4	0	na		na
4	0	na		na
5.66667	0	n.a.		n.a.
4.13333	0	n.a.		n.a.
4.71944	0	n.a.		n.a.
27.425	0	3.14		3.14
5.00278	-0.0228843	n.a		n.a
11.4833	-0.0407547	0.784314		0.784314
7.50556	-0.314953	8.23529		8.23529
7.48889	-0.314953	7.05882		7.05882
4.3	-0.598501	na		na
7.05278	-0.835426	n.a.		n.a.
12.2889	-0.893896	n.a		n.a
4.36667	-0.968337	n.a		n.a
7	-1.13816	na		na
16.5	-1.20859	na		na
12.0944	-1.39486	2.7451		2.7451
11.0361	-1.39486	n.a		n.a
6.02778	-1.39486	1.56863		1.56863
5.10556	-1.39486	8.84314		8.84314
8.65278	-2.36105	3.92157		3.92157
13.6444	-2.89622	n.a.		n.a.
10.8	-3.10816	n.a.		n.a.
5.98056	-4.7729	n.a.		n.a.
Included: patients with available uptake data, ≥4 years of age at evaluation
mutations that could not be tested or frameshift/nonsense variants before position His575, set to 0%

## Sheet: Figure 2C
COS-1 T3 uptake vs developmental skills; sorted on residual capacity; limits set to 20 and 40%
Disease severity: mild
Age	T3	speech	head control	sit independent	walk with sup		Disease severity is defined based on residual T3 uptake in COS-1 cells
Age	Mean						mild	>40% compared to WT
66.8361	74.5403	1	1	1	1		moderate	20-40% compared to WT
13.4	71.7006	1	1	1	1		severe	<20% compared to WT
71	71.6801	1	na	na	1
68	71.6801	1	na	na	0
67	71.6801	1	na	na	0
65	71.6801	1	na	na	1
61	71.6801	1	na	na	0
58	71.6801	1	na	na	1
57	71.6801	1	na	na	1
52	71.6801	1	na	na	0
50	71.6801	1	na	na	1
49	71.6801	1	na	na	0
45	71.6801	1	na	na	0
39	71.6801	1	na	na	1
25	71.6801	1	na	na	0
76	71.1361	1	0	na	na
66	71.1361	1	0	na	1
61	71.1361	0	0	na	1
59	71.1361	1	0	na	1
52	71.1361	0	0	na	0
32	71.1361	1	0	na	1
30	71.1361	0	0	na	0
27	71.1361	1	0	na	1
7	64.2876	1	1	1	1
11	59.2747	0	0	0	0
7.9	58.4411	1	1	1	1
44.5944	55.3874	1	1	1	1
9.61944	55.3874	1	1	1	1
9	55.3384	1	1	1	1
12	54.0419	1	1	1	1
62	53.602	0	1	1	0
34	53.602	0	1	1	0
24	53.602	0	1	1	0
24	53.602	0	1	1	0
33	53.0876	0	1	1	0
23	53.0876	0	1	1	0
7	53.0876	1	1	1	1
4.6	51.2887	1	1	1	1
10	50.7755	1	1	1	1
18	49.729	0	1	0	0
10	49.729	0	1	0	0
13	47.6069	0	na	na	0
8	47.6069	0	0	0	0
5.13889	44.0087	0	1	0	0
28	42.2166	0	na	0	0
23	42.2166	0	na	na	0
17	42.2166	0	na	na	0
3.25	42.2166	0	1	0	0
29	41.1098	1	1	1	1
Proportion		61.2245	68.75	72	47.9167
N		49	32	25	48
Disease severity: moderate
Age	T3	speech	head control	sit independent	walk with sup
Age	Mean
36	39.0489	1	1	na	n.a.
21.125	39.0489	1	1	0	0
7	39.0489	0	1	na	1
17	36.4097	0	na	na	0
16	36.4097	0	1	0	0
6.67778	36.4097	0	0	0	0
5.35833	36.4097	0	0	0	0
3.06667	36.4097	0	0	0	0
12.3	36.1191	0	0	0	0
7	34.6689	n.a.	1	1	n.a.
13.6972	33.801	0	0	0	0
5	33.801	na	na	na	na
6.16667	25.6672	1	1	1	0
2.74722	25.0468	0	0	0	0
64	22.769	na	na	na	0
62	22.769	1	1	1	1
60	22.769	1	na	na	0
48	22.769	1	1	na	1
13	22.769	1	1	1	1
8	22.769	0	1	0	0
27.5889	22.0128	0	0	0	0
25	22.0128	0	0	na	0
14.0611	22.0128	0	0	0	0
13	22.0128	0	0	na	0
6.8	22.0128	0	1	0	0
6	22.0128	0	na	na	0
2.78611	22.0128	0	0	0	0
Proportion		29.1667	50	23.5294	16.6667
N		24	22	17	24
Disease severity: severe
Age	T3	speech	head control	sit independent	walk with sup
Age	Mean
40	16.992	1	na	0	0
38	16.992	1	na	0	0
5	16.992	1	0	0	0
7.36389	13.2099	0	0	0	0
5	13.2099	na	na	na	na
4.25	13.2099	n.a.	0	0	0
2	13.2099	0	0	0	n.a.
2	13.2099	0	na	na	na
2.5	11.8728	0	0	0	0
2.46667	11.8728	0	0	0	0
2.2	11.8728	0	0	0	0
2.2	11.8728	0	0	0	0
4	11.7814	0	na	0	0
3.66389	11.0448	0	1	1	0
39	10.6175	0	na	na	0
28	10.6175	0	1	0	0
14	10.6175	0	na	na	0
7.9	9.70782	0	0	0	0
5.5	8.54074	n.a.	0	0	0
5.63056	8.00837	0	1	0	0
22	7.86152	na	0	0	0
12.25	7.86152	0	0	0	0
5	7.86152	na	0	0	0
3.67778	7.86152	0	0	0	0
3.67778	7.86152	0	0	0	0
3.25	7.86152	na	0	0	0
3.14722	6.98701	0	0	0	0
4	6.63341	0	0	0	0
19	5.99117	0	0	0	0
2	5.97363	0	0	0	0
5.86667	5.12733	0	1	0	0
22	3.84185	0	0	0	0
11	3.84185	0	0	0	0
3.7	3.84185	0	0	0	0
2.6	3.84185	0	0	0	0
2	2.71037	0	0	0	0
2.35	2.3921	n.a.	n.a.	0	0
10.2	2.38394	0	0	0	0
9.475	1.52162	0	0	0	0
3	1.52162	0	0	0	0
2.5	1.52162	0	0	0	0
21.1583	1.31286	0	0	0	0
16.1194	1.31286	0	0	0	0
4.91389	1.31286	0	0	0	0
2	1.31286	0	0	0	0
20	1.2518	0	0	0	0
13.0389	1.04844	0	0	0	0
6.5	1.02573	0	na	na	0
4.45556	0.66108	n.a.	n.a.	n.a.	n.a.
3	0.644284	0	na	na	na
4.63333	0.6144	0	0	0	0
8	0.315783	0	0	0	0
17.5167	0.296723	0	0	0	0
40	0	0	1	na	1
26	0	0	0	0	0
21	0	0	n.a.	n.a.	n.a.
21	0	0	0	0	0
16	0	0	n.a.	n.a.	n.a.
16	0	0	n.a.	n.a.	n.a.
13	0	na	0	0	0
12.8194	0	0	0	0	0
11	0	na	na	na	na
11	0	0	0	0	0
10	0	0	0	0	0
10	0	0	na	na	na
10	0	0	0	0	0
8.66	0	0	0	0	0
8	0	0	na	n.a.	0
8	0	0	0	0	0
7.86389	0	0	0	0	0
7	0	0	0	0	0
7	0	0	0	0	0
6.8	0	0	0	0	0
6	0	0	na	0	0
5	0	na	na	0	0
5	0	0	0	0	0
4.7	0	0	0	0	0
4	0	0	na	na	0
4	0	0	na	na	0
3.25	0	0	0	0	0
3	0	na	0	0	0
2.5	0	0	0	0	0
5.66667	0	0	0	0	0
4.13333	0	0	0	0	0
4.71944	0	n.a.	n.a.	n.a.	n.a.
27.425	0	0	0	0	0
5.00278	-0.0228843	0	0	0	0
11.4833	-0.0407547	0	0	0	0
2.91667	-0.310328	0	1	0	n.a.
7.50556	-0.314953	0	0	0	0
7.48889	-0.314953	0	0	0	0
4.3	-0.598501	0	0	1	0
7.05278	-0.835426	n.a.	n.a.	n.a.	n.a.
12.2889	-0.893896	0	0	0	0
4.36667	-0.968337	0	0	0	0
2.5	-0.968337	na	0	0	0
2.57778	-0.987269	0	1	0	0
7	-1.13816	0	0	0	0
3.5	-1.13816	0	0	0	0
16.5	-1.20859	0	na	na	0
2	-1.20859	0	na	0	0
12.0944	-1.39486	0	0	0	0
11.0361	-1.39486	0	0	0	0
6.02778	-1.39486	0	0	0	0
5.10556	-1.39486	0	0	0	0
3.69722	-1.39486	0	0	0	0
3.9	-2.27238	1	0	0	0
8.65278	-2.36105	0	0	0	0
3	-2.55379	0	0	0	0
13.6444	-2.89622	0	0	0	0
2.07778	-2.89622	0	0	0	0
2	-2.89622	0	na	0	0
10.8	-3.10816	0	0	0	0
3.04722	-4.02963	n.a.	1	n.a.	n.a.
5.98056	-4.7729	n.a.	n.a.	n.a.	n.a.
Proportion		4.08163	9.09091	2.12766	1
N		98	88	94	100
Included: patients with available uptake data, ≥2 years of age at evaluation
0.5 set to 1 for all skills; dysarthric=0
mutations that could not be tested or frameshift/nonsense variants before position His575, set to 0%

## Sheet: Figure 2D
	COS-1 T3 uptake vs delayed myelination								COS-1 T3 uptake vs microcephaly
	Disease severity: mild								Disease severity: mild
	T3 uptake	Delayed myelination							T3 uptake	Microcephaly		microcephaly was defined as a head circumference <2 SD using
	Mean								Mean
	74.5403	NA							74.5403	0		Disease severity is defined based on residual T3 uptake in COS-1 cells
	71.7006	0							71.7006	0		mild	>40% compared to WT
	71.6801	n.a.							71.6801	0		moderate	20-40% compared to WT
	71.6801	n.a.							71.6801	0		severe	<20% compared to WT
	71.6801	n.a.							71.6801	0
	71.6801	n.a.							71.6801	0
	71.6801	n.a.							71.6801	0
	71.6801	n.a.							71.6801	0
	71.6801	n.a.							71.6801	0
	71.6801	n.a.							71.6801	0
	71.6801	n.a.							71.6801	0
	71.6801	n.a.							71.6801	0
	71.6801	n.a.							71.6801	0
	71.6801	n.a.							71.6801	0
	71.6801	n.a.							71.6801	0
	71.1361	na							71.1361	0
	71.1361	na							71.1361	0
	71.1361	na							71.1361	0
	71.1361	na							71.1361	0
	71.1361	na							71.1361	0
	71.1361	na							71.1361	0
	71.1361	na							71.1361	0
	71.1361	na							71.1361	0
	71.1361	n.a.							71.1361	n.a.
	68.2263	n.a.							68.2263	0
	64.2876	1							64.2876	0
	60.8954	n.a.							60.8954	n.a.
	59.2747	n.a.							59.2747	0
	59.2747	n.a.							59.2747	n.a.
	59.2747	n.a.							59.2747	n.a.
	58.4411	1							58.4411	0
	55.3874	n.a.							55.3874	0
	55.3874	1							55.3874	0
	55.3384	0							55.3384	0
	55.3384	n.a.							55.3384	n.a.
	55.3384	n.a.							55.3384	n.a.
	54.0419	n.a.							54.0419	n.a.
	53.602	n.a.							53.602	n.a.
	53.602	n.a.							53.602	n.a.
	53.602	n.a.							53.602	0
	53.602	n.a.							53.602	n.a.
	53.602	n.a.							53.602	0
	53.602	na							53.602	n.a.
	53.602	na							53.602	n.a.
	53.0876	1							53.0876	n.a.
	53.0876	n.a.							53.0876	n.a.
	53.0876	n.a.							53.0876	n.a.
	51.2887	n.a.							51.2887	0
	50.7755	n.a.							50.7755	0
	50.7755	n.a.							50.7755	0
	50.7755	n.a.							50.7755	n.a.
	50.7755	n.a.							50.7755	n.a.
	50.7755	n.a.							50.7755	n.a.
	49.729	n.a.							49.729	1
	49.729	n.a.							49.729	0
	47.6069	na							47.6069	na
	47.6069	na							47.6069	na
	46.8656	n.a.							46.8656	n.a.
	44.0087	n.a.							44.0087	0
	42.2166	1							42.2166	0
	42.2166	1							42.2166	1
	42.2166	n.a.							42.2166	na
	42.2166	n.a.							42.2166	n.a.
	42.2166	n.a.							42.2166	n.a.
	41.1098	0							41.1098	0
	Proportion	66.6667								4.87805
	N	9								41
	Disease severity: moderate								Disease severity: moderate
	T3	Delayed myelination							T3	Microcephaly
	Mean								Mean
	39.0489	n.a.							39.0489	0
	39.0489	n.a.							39.0489	n.a.
	39.0489	n.a.							39.0489	n.a.
	39.0489	n.a.							39.0489	n.a.
	39.0489	n.a.							39.0489	n.a.
	39.0489	1							39.0489	na
	39.0489	na							39.0489	na
	39.0489	1							39.0489	1
	39.0489	n.a.							39.0489	0
	36.4097	n.a.							36.4097	0
	36.4097	1							36.4097	0
	36.4097	n.a.							36.4097	0
	36.4097	n.a.							36.4097	n.a.
	36.4097	na							36.4097	na
	36.4097	na							36.4097	0
	36.4097	na							36.4097	na
	36.4097	1							36.4097	0
	36.1191	1							36.1191	1
	34.6689	n.a.							34.6689	n.a.
	34.6689	n.a.							34.6689	n.a.
	34.5763	1							34.5763	n.a.
	34.5763	1							34.5763	0
	34.5763	n.a.							34.5763	n.a.
	34.5763	n.a.							34.5763	n.a.
	34.5763	n.a.							34.5763	n.a.
	34.5763	n.a.							34.5763	n.a.
	34.5763	n.a.							34.5763	n.a.
	34.5763	n.a.							34.5763	n.a.
	33.801	n.a.							33.801	0
	33.801	na							33.801	na
	32.9665	1							32.9665	0
	25.6672	n.a.							25.6672	1
	25.0468	n.a.							25.0468	1
	22.769	n.a.							22.769	n.a.
	22.769	n.a.							22.769	n.a.
	22.769	1							22.769	0
	22.769	na							22.769	0
	22.769	na							22.769	0
	22.769	na							22.769	0
	22.769	1							22.769	n.a.
	22.0128	NA							22.0128	0
	22.0128	1							22.0128	0
	22.0128	n.a.							22.0128	0
	22.0128	n.a.							22.0128	n.a.
	22.0128	n.a.							22.0128	0
	22.0128	n.a.							22.0128	n.a.
	22.0128	n.a.							22.0128	0
	22.0128	n.a.							22.0128	1
	22.0128	n.a.							22.0128	n.a.
	22.0128	na							22.0128	n.a.
	22.0128	0							22.0128	n.a.
	22.0128	na							22.0128	n.a.
	22.0128	na							22.0128	na
	22.0128	1							22.0128	1
	21.5894	1							21.5894	0
	21.5894	n.a.							21.5894	n.a.
	21.5894	n.a.							21.5894	n.a.
	Proportion	92.8571							Proportion	20
	N	14							N	25
	Disease severity: severe								Disease severity: severe
	T3	Delayed myelination							T3	Microcephaly
	Mean								Mean
	17.0324	n.a.							17.0324	n.a.
	17.0324	n.a.							17.0324	n.a.
	17.0324	1							17.0324	n.a.
	17.0324	1							17.0324	1
	16.992	n.a.							16.992	0
	16.992	n.a.							16.992	0
	16.992	n.a.							16.992	1
	16.992	n.a.							16.992	0
	16.992	n.a.							16.992	n.a.
	16.992	n.a.							16.992	n.a.
	13.2099	n.a.							13.2099	0
	13.2099	n.a.							13.2099	0
	13.2099	n.a.							13.2099	n.a.
	13.2099	n.a.							13.2099	n.a.
	13.2099	n.a.							13.2099	0
	13.2099	na							13.2099	na
	13.2099	na							13.2099	na
	13.2099	na							13.2099	na
	13.2099	n.a.							13.2099	n.a.
	13.2099	1							13.2099	n.a.
	11.8728	n.a.							11.8728	n.a.
	11.8728	n.a.							11.8728	n.a.
	11.8728	n.a.							11.8728	n.a.
	11.8728	1							11.8728	n.a.
	11.8728	n.a.							11.8728	n.a.
	11.7814	1							11.7814	na
	11.0448	n.a.							11.0448	1
	10.6175	n.a.							10.6175	0
	10.6175	n.a.							10.6175	0
	10.6175	n.a.							10.6175	0
	10.6175	n.a.							10.6175	0
	9.70782	1							9.70782	1
	8.94967	1							8.94967	1
	8.94967	n.a.							8.94967	n.a.
	8.54074	na							8.54074	na
	8.54074	1							8.54074	0
	8.54074	n.a.							8.54074	n.a.
	8.54074	n.a.							8.54074	n.a.
	8.00837	n.a.							8.00837	1
	7.86152	n.a.							7.86152	n.a.
	7.86152	n.a.							7.86152	n.a.
	7.86152	n.a.							7.86152	n.a.
	7.86152	n.a.							7.86152	n.a.
	7.86152	n.a.							7.86152	1
	7.86152	1							7.86152	na
	7.86152	na							7.86152	n.a.
	7.86152	na							7.86152	na
	7.86152	na							7.86152	na
	7.86152	na							7.86152	na
	7.86152	na							7.86152	na
	7.47175	n.a.							7.47175	n.a.
	6.98701	n.a.							6.98701	0
	6.98701	n.a.							6.98701	0
	6.63341	0							6.63341	0
	6.39507	1							6.39507	0
	5.99117	1							5.99117	n.a.
	5.99117	na							5.99117	n.a.
	5.97363	na							5.97363	0
	5.12733	1							5.12733	0
	4.64354	n.a.							4.64354	n.a.
	3.84185	n.a.							3.84185	1
	3.84185	n.a.							3.84185	n.a.
	3.84185	n.a.							3.84185	n.a.
	3.84185	n.a.							3.84185	n.a.
	3.84185	n.a.							3.84185	n.a.
	3.84185	n.a.							3.84185	n.a.
	3.84185	1							3.84185	0
	3.84185	1							3.84185	0
	2.71037	n.a.							2.71037	0
	2.4966	na							2.4966	na
	2.4966	na							2.4966	na
	2.3921	n.a.							2.3921	n.a.
	2.38394	1							2.38394	0
	2.30911	n.a.							2.30911	1
	1.88151	n.a.							1.88151	n.a.
	1.79428	n.a.							1.79428	n.a.
	1.79428	n.a.							1.79428	n.a.
	1.52162	1							1.52162	0
	1.52162	n.a.							1.52162	n.a.
	1.52162	n.a.							1.52162	n.a.
	1.52162	n.a.							1.52162	n.a.
	1.52162	n.a.							1.52162	n.a.
	1.31286	n.a.							1.31286	0
	1.31286	n.a.							1.31286	1
	1.31286	n.a.							1.31286	n.a.
	1.31286	n.a.							1.31286	n.a.
	1.31286	n.a.							1.31286	1
	1.31286	1							1.31286	0
	1.31286	1							1.31286	0
	1.31286	na							1.31286	n.a.
	1.31286	na							1.31286	n.a.
	1.31286	0							1.31286	n.a.
	1.2518	0							1.2518	n.a.
	1.04844	n.a.							1.04844	0
	1.04844	n.a.							1.04844	n.a.
	1.02573	1							1.02573	n.a.
	0.946207	n.a.							0.946207	0
	0.946207	na							0.946207	na
	0.909066	1							0.909066	n.a.
	0.859871	n.a.							0.859871	1
	0.819715	1							0.819715	0
	0.66108	n.a.							0.66108	n.a.
	0.644284	1							0.644284	n.a.
	0.6144	1							0.6144	0
	0.6144	n.a.							0.6144	n.a.
	0.315783	1							0.315783	n.a.
	0.296723	1							0.296723	0
	0.296723	NA							0.296723	n.a.
	0.296723	0							0.296723	na
	0	n.a.							0	1
	0	n.a.							0	0
	0	na							0	n.a.
	0	n.a.							0	n.a.
	0	n.a.							0	n.a.
	0	n.a.							0	n.a.
	0	n.a.							0	n.a.
	0	n.a.							0	n.a.
	0	n.a.							0	n.a.
	0	n.a.							0	n.a.
	0	n.a.							0	1
	0	n.a.							0	1
	0	1							0	n.a.
	0	1							0	n.a.
	0	1							0	1
	0	na							0	1
	0	na							0	1
	0	na							0	1
	0	na							0	na
	0	na							0	1
	0	1							0	n.a.
	0	na							0	na
	0	1							0	0
	0	1							0	1
	0	na							0	na
	0	na							0	na
	0	na							0	na
	0	1							0	n.a.
	0	1							0	n.a.
	0	1							0	na
	0	na							0	na
	0	1							0	na
	0	1							0	n.a.
	0								0	n.a.
	0	na							0	na
	0	1							0	n.a.
	0	1							0	n.a.
	0	na							0	n.a.
	0	na							0	n.a.
	0	n.a.							0	n.a.
	0	n.a.							0	n.a.
	0	1							0	0
	0	1							0	1
	0	na							0	na
	0	1							0	na
	0	1							0	na
	0	na							0	na
	0	na							0	na
	0	na							0	na
	0	na							0	na
	0	na							0	na
	0	n.a.							0	1
	0	1							0	n.a.
	0	na							0	n.a.
	0	na							0	n.a.
	0	1							0	n.a.
	0	1							0	na
	0	1							0	na
	0	n.a.							0	na
	0	n.a.							0	na
	0	n.a.							0	n.a.
	0	n.a.							0	n.a.
	0	1							0	1
	-0.0228843	0							-0.0228843	0
	-0.0407547	1							-0.0407547	1
	-0.0407547	n.a.							-0.0407547	1
	-0.0407547	n.a.							-0.0407547	1
	-0.0407547	n.a.							-0.0407547	n.a.
	-0.0407547	1							-0.0407547	n.a.
	-0.0407547	n.a.							-0.0407547	n.a.
	-0.0407547	1							-0.0407547	n.a.
	-0.0407547	n.a.							-0.0407547	n.a.
	-0.0407547	n.a.							-0.0407547	n.a.
	-0.0407547	n.a.							-0.0407547	n.a.
	-0.0407547	1							-0.0407547	n.a.
	-0.310328	n.a.							-0.310328	1
	-0.314953	1							-0.314953	0
	-0.314953	1							-0.314953	0
	-0.364965	na							-0.364965	na
	-0.598501	1							-0.598501	1
	-0.834153	na							-0.834153	na
	-0.835426	n.a.							-0.835426	n.a.
	-0.893896	n.a.							-0.893896	0
	-0.957602	n.a.							-0.957602	n.a.
	-0.957602	n.a.							-0.957602	n.a.
	-0.968337	n.a.							-0.968337	1
	-0.968337	1							-0.968337	0
	-0.987269	n.a.							-0.987269	0
	-1.13816	1							-1.13816	1
	-1.13816	na							-1.13816	0
	-1.20859	na							-1.20859	n.a.
	-1.20859	na							-1.20859	0
	-1.20859	na							-1.20859	n.a.
	-1.20859	na							-1.20859	n.a.
	-1.39486	1							-1.39486	1
	-1.39486	1							-1.39486	0
	-1.39486	n.a.							-1.39486	0
	-1.39486	1							-1.39486	1
	-1.39486	n.a.							-1.39486	n.a.
	-1.39486	n.a.							-1.39486	n.a.
	-1.39486	n.a.							-1.39486	n.a.
	-1.39486	n.a.							-1.39486	n.a.
	-1.39486	n.a.							-1.39486	n.a.
	-1.59296	0							-1.59296	na
	-1.80335	n.a.							-1.80335	n.a.
	-2.27238	na							-2.27238	1
	-2.36105	n.a.							-2.36105	0
	-2.55379	1							-2.55379	0
	-2.89622	n.a.							-2.89622	n.a.
	-2.89622	n.a.							-2.89622	0
	-2.89622	1							-2.89622	0
	-3.10816	n.a.							-3.10816	1
	-3.10816	1							-3.10816	0
	-4.02963	n.a.							-4.02963	n.a.
	-4.02963	n.a.							-4.02963	n.a.
	-4.7729	n.a.							-4.7729	n.a.
	0	n.a.							0	0
	0	n.a.							0	n.a.
	0	n.a.							0	n.a.
	0	n.a.							0	n.a.
	0	n.a.							0	0
	0	1							0	n.a.
	0	n.a.							0	n.a.
	Proportion	91.3043							Proportion	41.1765
	N	69							N	85
	mutations that could not be tested or frameshift/nonsense variants before position His575, set to 0%

## Sheet: Figure 2E
COS-1 T3 uptake vs %seizures, after reclassification; sorted on residual capacity; limits set to 20 and 40%
T3 uptake	Reclassified (0=no seizures, 1=clinical, 2=EEG proven)
Mean	Classification		<20%	20-40%	>40%
			Severe	Moderate	Mild
			Presence of seizures
74.5403					0
71.7006					0
71.6801					0
71.6801					0
71.6801					0
71.6801					0
71.6801					0
71.6801					0
71.6801					0
71.6801					0
71.6801					0
71.6801					0
71.6801					0
71.6801					0
71.6801					0
71.1361					na
71.1361					na
71.1361					na
71.1361					na
71.1361					na
71.1361					na
71.1361					na
71.1361					na
71.1361					n.a.
68.2263					0
64.2876					0
60.8954					na
59.2747					na
59.2747					na
59.2747					na
58.4411					2
55.3874					0
55.3874					0
55.3384					0
55.3384					n.a.
55.3384					n.a.
54.0419					2
53.602					na
53.602					na
53.602					na
53.602					na
53.602					na
53.602					na
53.602					na
53.0876					0
53.0876					0
53.0876					0
51.2887					0
50.7755					na
50.7755					na
50.7755					na
50.7755					na
50.7755					na
49.729					2
49.729					2
47.6069					na
47.6069					na
46.8656					0
44.0087					0
42.2166					0
42.2166					0
42.2166					0
42.2166					n.a.
42.2166					n.a.
41.1098					0
39.0489				0
39.0489				n.a.
39.0489				n.a.
39.0489				n.a.
39.0489				n.a.
39.0489				0
39.0489				na
39.0489				0
39.0489				1
36.4097				2
36.4097				0
36.4097				0
36.4097				0
36.4097				na
36.4097				0
36.4097				na
36.4097				na
36.1191				0
34.6689				1
34.6689				0
34.5763				n.a.
34.5763				0
34.5763				n.a.
34.5763				n.a.
34.5763				n.a.
34.5763				n.a.
34.5763				n.a.
34.5763				n.a.
33.801				2
33.801				na
32.9665				na
25.6672				0
25.0468				n.a.
22.769				1
22.769				n.a.
22.769				0
22.769				0
22.769				0
22.769				0
22.769				1
22.0128				0
22.0128				2
22.0128				0
22.0128				0
22.0128				0
22.0128				n.a.
22.0128				0
22.0128				0
22.0128				na
22.0128				0
22.0128				0
22.0128				na
22.0128				na
22.0128				na
21.5894				na
21.5894				n.a.
21.5894				n.a.
17.0324			n.a.
17.0324			na
17.0324			na
17.0324			2
16.992			0
16.992			0
16.992			0
16.992			0
16.992			n.a.
16.992			n.a.
13.2099			0
13.2099			0
13.2099			n.a.
13.2099			n.a.
13.2099			0
13.2099			na
13.2099			na
13.2099			na
13.2099			1
13.2099			n.a.
11.8728			0
11.8728			0
11.8728			0
11.8728			0
11.8728			na
11.7814			0
11.0448			2
10.6175			na
10.6175			na
10.6175			na
10.6175			1
9.70782			0
8.94967			n.a.
8.94967			n.a.
8.54074			na
8.54074			n.a.
8.54074			n.a.
8.54074			0
8.00837			2
7.86152			0
7.86152			0
7.86152			0
7.86152			n.a.
7.86152			n.a.
7.86152			0
7.86152			0
7.86152			na
7.86152			na
7.86152			na
7.86152			na
7.47175			n.a.
6.98701			0
6.98701			0
6.63341			0
6.39507			0
5.99117			na
5.99117			na
5.97363			na
5.12733			0
4.64354			n.a.
3.84185			0
3.84185			n.a.
3.84185			n.a.
3.84185			na
3.84185			0
3.84185			2
3.84185			0
3.84185			0
2.71037			0
2.4966			na
2.4966			na
2.3921			n.a.
2.38394			2
2.30911			0
1.88151			n.a.
1.79428			na
1.79428			na
1.52162			2
1.52162			2
1.52162			na
1.52162			na
1.52162			2
1.31286			0
1.31286			0
1.31286			n.a.
1.31286			0
1.31286			n.a.
1.31286			na
1.31286			1
1.31286			1
1.31286			1
1.31286			n.a.
1.2518			0
1.04844			2
1.04844			n.a.
1.02573			0
0.946207			n.a.
0.946207			na
0.909066			na
0.859871			n.a.
0.819715			0
0.66108			n.a.
0.644284			n.a.
0.6144			2
0.6144			n.a.
0.315783			1
0.296723			0
0.296723			n.a.
0.296723			0
0			2
0			0
0			na
0			2
0			na
0			na
0			na
0			n.a.
0			na
0			na
0			2
0			na
0			0
0			1
0			0
0			1
0			1
0			1
0			na
0			na
0			1
0			na
0			na
0			na
0			1
0			na
0			na
0			na
0			na
0			na
0			na
0			na
0			0
0			0
0			na
0			1
0			na
0			na
0			na
0			0
0			1
0			na
0			2
0			na
0			1
0			na
0			na
0			na
0			na
0			na
0			na
0			n.a.
0			na
0			na
0			na
0			na
0			1
0			1
0			na
0			1
0			n.a.
0			n.a.
0			2
-0.0228843			0
-0.0407547			1
-0.0407547			2
-0.0407547			n.a.
-0.0407547			n.a.
-0.0407547			na
-0.0407547			na
-0.0407547			n.a.
-0.0407547			0
-0.0407547			0
-0.0407547			0
-0.0407547			n.a.
-0.310328			0
-0.314953			1
-0.314953			0
-0.364965			0
-0.598501			0
-0.834153			na
-0.835426			n.a.
-0.893896			n.a.
-0.957602			0
-0.957602			0
-0.968337			0
-0.968337			2
-0.987269			0
-1.13816			0
-1.13816			2
-1.20859			0
-1.20859			1
-1.20859			1
-1.20859			1
-1.39486			2
-1.39486			2
-1.39486			0
-1.39486			0
-1.39486			n.a.
-1.39486			n.a.
-1.39486			n.a.
-1.39486			n.a.
-1.39486			0
-1.59296			0
-1.80335			na
-2.27238			0
-2.36105			2
-2.55379			0
-2.89622			1
-2.89622			n.a.
-2.89622			0
-3.10816			0
-3.10816			2
-4.02963			0
-4.02963			n.a.
-4.7729			n.a.
0			0
0			0
0			n.a.
0			n.a.
0			2
0			na
0			na
Proportion no			59.4828	76.6667	88.2353
Proportion clinical			20.6897	13.3333	0
Proportion EEG proven			19.8276	10	11.7647
N			116	30	34
	Contingency table	no	69	23	30
		clinical	24	4	0
		EEG proven	23	3	4
Included: all patients with available uptake data
mutations that could not be tested or frameshift/nonsense variants before position His575, set to 0%

## Sheet: Figure 2F
COS-1 T3 uptake vs feeding difficulties; sorted on residual capacity; limits set to 20 and 40%
Disease severity: mild
T3 uptake	underweight 1-3 years		Feeding problems		PEG-tube		GORD / emesis			Disease severity is defined based on residual T3 uptake in COS-1 cells
Mean										mild	>40% compared to WT
74.5403	0		0		0		0			moderate	20-40% compared to WT
71.7006	n.a.		0		n.a.		n.a.			severe	<20% compared to WT
71.6801	n.a.		na		na		n.a.
71.6801	n.a.		na		na		n.a.
71.6801	n.a.		na		na		n.a.
71.6801	n.a.		na		na		n.a.
71.6801	n.a.		na		na		n.a.
71.6801	n.a.		na		na		n.a.
71.6801	n.a.		na		na		n.a.
71.6801	n.a.		na		na		n.a.
71.6801	n.a.		na		na		n.a.
71.6801	n.a.		na		na		n.a.
71.6801	n.a.		na		na		n.a.
71.6801	n.a.		na		na		n.a.
71.6801	n.a.		na		na		n.a.
71.1361	na		na		na		n.a.
71.1361	na		na		na		n.a.
71.1361	na		na		na		n.a.
71.1361	na		na		na		n.a.
71.1361	na		na		na		n.a.
71.1361	na		na		na		n.a.
71.1361	na		na		na		n.a.
71.1361	na		na		na		n.a.
71.1361	na		na		na		n.a.
68.2263	1		1		0		0
64.2876	na		n.a.		n.a.		n.a
60.8954	na						n.a.
59.2747	0		na		na		n.a.
59.2747	na		na		na		n.a.
59.2747	na						n.a.
58.4411	n.a.		1		n.a.		1
55.3874	na		1		1		1
55.3874	0		0		0		0
55.3384	0		0		na		na
55.3384	na		n.a.		n.a.		n.a.
55.3384	na		n.a.		n.a.		n.a.
54.0419	0		0		0		n.a.
53.602	n.a.		na		na		na
53.602	n.a.		na		na		na
53.602	n.a.		na		na		na
53.602	n.a.		na		na		na
53.602	n.a.		na		na		na
53.602	n.a.		na		na		na
53.602	n.a.		na		na		na
53.0876	n.a.		0		n.a.		na
53.0876	n.a.		0		n.a.		na
53.0876	n.a.		0		n.a.		na
51.2887	1		1		0		1
50.7755	na		0		0		n.a.
50.7755	1		na		na		n.a.
50.7755	na						n.a.
50.7755	na						n.a.
50.7755	na						n.a.
49.729	na		1		n.a.		n.a.
49.729	1		1		n.a.		n.a.
47.6069	n.a.		na		na		na
47.6069	n.a.		na		na		na
46.8656	1		1		0		1
44.0087	1		1		0		0
42.2166	n.a.		1		0		na
42.2166	1		na		0		na
42.2166	n.a.		na		na		na
42.2166	n.a.		na		na		n.a.
42.2166	n.a.		na		na		n.a.
41.1098	na		1		0		n.a.
Proportion	58.3333		52.6316		8.33333		50
N	12		19		12		8
Disease severity: moderate
T3	underweight 1-3 years		Feeding problems		PEG-tube		GORD / emesis
Mean
39.0489	na		0		0		0
39.0489	na		na		na		n.a.
39.0489	na		na		na		n.a.
39.0489	na		na		na		n.a.
39.0489	na		n.a.		n.a.		n.a.
39.0489	0		0		0		0
39.0489	n.a.		na		na		na
39.0489	0		0		0		0
39.0489	0		0		0		1
36.4097	na		1		1		1
36.4097	0		1		0		n.a.
36.4097	0		1		1		1
36.4097	1		1		1		1
36.4097	n.a.		na		na		na
36.4097	n.a.		0		0		na
36.4097	n.a.		na		na		na
36.4097	n.a.		na		na		na
36.1191	n.a.		n.a.		n.a.		n.a.
34.6689	n.a.		n.a.		n.a.		n.a.
34.6689	n.a.		n.a.		n.a.		n.a.
34.5763	na		1		0		1
34.5763	1		0		0		n.a.
34.5763	na		n.a.		n.a.		n.a.
34.5763	na		n.a.		n.a.		n.a.
34.5763	na		n.a.		n.a.		n.a.
34.5763	na		n.a.		n.a.		n.a.
34.5763	na		n.a.		n.a.		n.a.
34.5763	na		n.a.		n.a.		n.a.
33.801	na		1		1		1
33.801	n.a.		na		na		na
32.9665	1		na		na		na
25.6672	1		0		0		0
25.0468	1		1		0		n.a.
22.769	na		1		0		0
22.769	na		n.a.		n.a.		n.a.
22.769	0		1		n.a.		n.a.
22.769	n.a.		na		na		n.a.
22.769	n.a.		na		na		n.a.
22.769	n.a.		na		na		na
22.769	1		1		0		na
22.0128	0		1		0		1
22.0128	0		0		0		n.a.
22.0128	1		0		0		0
22.0128	na		1		0		n.a.
22.0128	1		1		1		1
22.0128	1		n.a.		n.a.		n.a.
22.0128	0		0		0		n.a.
22.0128	1		1		0		n.a.
22.0128	na		na		na		n.a.
22.0128	na		na		na		na
22.0128	na		na		na		na
22.0128	na		na		na		na
22.0128	n.a.		na		na		na
22.0128	n.a.		1		0		na
21.5894	n.a.		na		na		na
21.5894	n.a.		n.a.		n.a.		n.a.
21.5894	n.a.		n.a.		n.a.		n.a.
Proportion	52.6316		60		20.8333		57.1429
N	19		25		24		14
Disease severity: severe
T3	underweight 1-3 years		Feeding problems		PEG-tube		GORD / emesis
Mean
17.0324	na		n.a.		n.a.		n.a.
17.0324	1		na		na		n.a.
17.0324	n.a.		na		na		na
17.0324	1		1		1		na
16.992	na		na		na		n.a.
16.992	na		na		na		n.a.
16.992	na		na		na		n.a.
16.992	n.a.		na		na		n.a.
16.992	n.a.		n.a.		n.a.		n.a.
16.992	n.a.		n.a.		n.a.		n.a.
13.2099	na		0		0		n.a.
13.2099	1		1		1		n.a.
13.2099	1						n.a.
13.2099	1						n.a.
13.2099	1		1		0		n.a.
13.2099	n.a.		na		na		n.a.
13.2099	n.a.		na		na		n.a.
13.2099	n.a.		na		na		n.a.
13.2099	n.a.		n.a.		n.a.		n.a.
13.2099	1		n.a		n.a		n.a.
11.8728	1		1		1		n.a.
11.8728	1		1		1		n.a.
11.8728	1		0		n.a.		1
11.8728	n.a.		na		na		n.a.
11.8728	na		na		na		n.a.
11.7814	n.a.		1		na		n.a.
11.0448	0		1		1		1
10.6175	1		1		n.a.		n.a.
10.6175	na		na		na		n.a.
10.6175	na		na		na		n.a.
10.6175	na		na		na		n.a.
9.70782	n.a.		1		n.a.		n.a.
8.94967	n.a.		na		na		n.a.
8.94967	n.a.		na		na		n.a.
8.54074	n.a.		na		na		na
8.54074	1		n.a.		n.a.		n.a.
8.54074	n.a.		n.a.		n.a.		n.a.
8.54074	n.a.		n.a.		n.a.		n.a.
8.00837	1		1		0		1
7.86152	1		1		1		1
7.86152	1		1		1		1
7.86152	1		n.a.		n.a.		n.a.
7.86152	1		n.a.		n.a.		n.a.
7.86152	1		n.a.		0		n.a.
7.86152	1		1		0		na
7.86152	1		na		na		na
7.86152	n.a.		na		na		na
7.86152	n.a.		na		na		na
7.86152	n.a.		na		na		na
7.86152	n.a.		na		na		na
7.47175	0		0		0		n.a.
6.98701	1		0		0		n.a.
6.98701	1		0		0		n.a.
6.63341	1		0		0		n.a.
6.39507	1		1		1		1
5.99117	1		1		1		1
5.99117	n.a.		na		na		na
5.97363	1		1		1		na
5.12733	0		1		0		1
4.64354	1		n.a.		n.a.		n.a.
3.84185	1		0		0		n.a.
3.84185	na		n.a.		n.a.		n.a.
3.84185	na		n.a.		n.a.		n.a.
3.84185	1						n.a.
3.84185	1						n.a.
3.84185	na						n.a.
3.84185	1		n.a.		n.a.		n.a.
3.84185	n.a.		n.a.		n.a.		1
2.71037	0		1		0		na
2.4966	n.a.		na		na		na
2.4966	n.a.		na		na		na
2.3921	0		1		0		n.a.
2.38394	n.a.		n.a.		n.a.		n.a.
2.30911	1		1		1		n.a.
1.88151	1		1		0		1
1.79428	na						n.a.
1.79428	na						n.a.
1.52162	1		0		0		1
1.52162	1		1		n.a.		1
1.52162	1		n.a.		n.a.		n.a.
1.52162	1		n.a.		n.a.		n.a.
1.52162	1		n.a.		n.a.		n.a.
1.31286	1		0		0		n.a.
1.31286	1		1		1		1
1.31286	na						n.a.
1.31286	0		0		0		n.a.
1.31286	1		1		1		0
1.31286	NA		1		1		na
1.31286	n.a.		na		na		na
1.31286	n.a.		na		na		na
1.31286	n.a.		na		na		n.a.
1.31286	NA		n.a.		n.a.		n.a.
1.2518	n.a.		na		na		na
1.04844	na		1		0		1
1.04844	na		n.a.		n.a.		n.a.
1.02573	n.a.		na		na		n.a.
0.946207	1		1		0		n.a.
0.946207	n.a.		na		na		n.a.
0.909066	n.a.		na		na		na
0.859871	na		n.a.		n.a.		1
0.819715	0		1		1		1
0.66108	na		n.a.		n.a.		n.a.
0.644284	1		n.a		n.a		n.a.
0.6144	1		1		1		1
0.6144	na		1		na		1
0.315783	n.a.		1		n.a.		na
0.296723	1		1		1		1
0.296723	na						n.a.
0.296723	0		1		1		0
0	1		1		1		1
0	na		1		0		n.a.
0	n.a.		n.a.		n.a.		1
0	1		1				n.a.
0	na						n.a.
0	1						n.a.
0	na						n.a.
0	1						n.a.
0	1		na		na		na
0	na						n.a.
0	0		na		na		n.a.
0	na		na		na		n.a.
0	n.a.		na		0		na
0	na		1		na		na
0	n.a.		1		1		0
0	n.a.		na		na		na
0	n.a.		na		na		na
0	n.a.		na		na		na
0	n.a.		na		na		na
0	1		1		1		na
0	n.a.		1		1		na
0	n.a.		na		na		na
0	n.a.		1		0		na
0	n.a.		1		0		na
0	n.a.		na		na		na
0	n.a.		na		na		na
0	n.a.		1		n.a.		na
0	n.a.		1		1		na
0	1		na		na		na
0	n.a.		na		na		na
0	n.a.		na		na		na
0	n.a.		1		na		na
0	n.a.		na		na		na
0	n.a.		na		na		na
0	n.a.		na		na		na
0	n.a.		na		na		na
0	n.a.		na		na		na
0	n.a.		na		na		na
0	n.a.		na		na		na
0	n.a.		1		na		1
0	n.a.		na		na		na
0	1		1		na		na
0	n.a.		na		na		1
0	n.a.		1		na		na
0	n.a.		1		na		na
0	n.a.		1		na		na
0	n.a.		1		na		na
0	n.a.		na		na		na
0	n.a.		na		na		na
0	n.a.		na		na		na
0	n.a.		na		na		na
0	1		1		na		na
0	n.a.		na		na		na
0	n.a.		na		na		na
0	n.a.		na		na		na
0	0		na		na		na
0	n.a.		na		na		na
0	n.a.		na		na		na
0	n.a.		na		na		na
0	n.a.		na		na		na
0	n.a.		1		1		1
0	n.a.		n.a.		n.a.		n.a.
0	n.a.		1		n.a.		n.a.
-0.0228843	1		1		0		n.a.
-0.0407547	1		0		0		1
-0.0407547	na		1		1		1
-0.0407547	0		1		0		1
-0.0407547	na		n.a.		n.a.		n.a.
-0.0407547	na						n.a.
-0.0407547	na						n.a.
-0.0407547	n.a.		n.a.		n.a.		n.a.
-0.0407547	n.a.		n.a.		n.a.		n.a.
-0.0407547	n.a.		n.a.		n.a.		n.a.
-0.0407547	n.a.		n.a.		n.a.		n.a.
-0.0407547	NA		n.a.		n.a.		n.a.
-0.310328	1		0		0		1
-0.314953	0		1		1		1
-0.314953	0		1		1		1
-0.364965	1		1		0		na
-0.598501	na		1		1		na
-0.834153	n.a.		na		na		n.a.
-0.835426	n.a.		n.a.		n.a.		n.a.
-0.893896	na		0		0		n.a.
-0.957602	n.a.		n.a.		n.a.		n.a.
-0.957602	n.a.		n.a.		n.a.		n.a.
-0.968337	na		1		1		n.a.
-0.968337	1		1		n.a.		na
-0.987269	0		1		0		1
-1.13816	1		1		1		na
-1.13816	n.a.		1		1		na
-1.20859	n.a.		na		na		na
-1.20859	na		1		1		na
-1.20859	n.a.		1		na		na
-1.20859	na		1		na		na
-1.39486	1		1		1		1
-1.39486	0		1		0		1
-1.39486	1		1		1		1
-1.39486	1		1		0		na
-1.39486	na		n.a.		n.a.		na
-1.39486	na		n.a.		n.a.		na
-1.39486	na		n.a.		n.a.		na
-1.39486	na		n.a.		n.a.		na
-1.39486	1		0		0		n.a.
-1.59296	0		1		1		0
-1.80335	na						n.a.
-2.27238	na		1		0		na
-2.36105	na		1		1		1
-2.55379	1		1		n.a.		1
-2.89622	na		1		0		n.a.
-2.89622	1		n.a.		0		n.a.
-2.89622	1		na		na		1
-3.10816	1		0		0		n.a.
-3.10816	n.a.		n.a.		n.a.		n.a.
-4.02963	0		1		0		0
-4.02963	1		1		0		n.a.
-4.7729	na		n.a.		n.a.		n.a.
0	0		1		1		1
0	1		1		0		n.a.
0	na		n.a.		n.a.		n.a.
0	0		1		1		1
0	1		1		1		1
0	n.a.		na		na		na
0	na		na		na		na
Proportion	78.8889		84.8485		49.3671		88.8889
N	90		99		79		45
	underweight 1-3 years		Feeding problems		PEG-tube		GORD / emesis
	0	1	0	1	0	1	0	1
severe	19	71	15	84	40	39	5	40
moderate	9	10	10	15	19	5	6	8
mild	5	7	9	10	11	1	4	4
Included: all patients with available uptake data (no age restrictions)
mutations that could not be tested or frameshift/nonsense variants before position His575, set to 0%

## Sheet: Figure 2G
COS-1 T3 uptake vs actual #PACs; sorted on residual capacity; limits set to 20 and 40%
T3 uptake	PACs	Classification	<20%	20-40%	>40%
Mean			Severe	Moderate	Mild			0-100	100-1000	>1000
74.5403	81				81			1
71.7006	n.a.				n.a.
71.6801	n.a.				n.a.
71.6801	n.a.				n.a.
71.6801	n.a.				n.a.
71.6801	n.a.				n.a.
71.6801	n.a.				n.a.
71.6801	n.a.				n.a.
71.6801	n.a.				n.a.
71.6801	n.a.				n.a.
71.6801	n.a.				n.a.
71.6801	n.a.				n.a.
71.6801	n.a.				n.a.
71.6801	n.a.				n.a.
71.6801	n.a.				n.a.
71.1361	n.a.				n.a.
71.1361	n.a.				n.a.
71.1361	n.a.				n.a.
71.1361	n.a.				n.a.
71.1361	n.a.				n.a.
71.1361	n.a.				n.a.
71.1361	n.a.				n.a.
71.1361	n.a.				n.a.
71.1361	n.a.				n.a.
68.2263	5				5			1
64.2876	n.a.				n.a.
60.8954	n.a.				n.a.
59.2747	n.a.				n.a.
59.2747	n.a.				n.a.
59.2747	n.a.				n.a.
58.4411	n.a.				n.a.
55.3874	38				38			1
55.3874	78				78			1
55.3384	n.a.				n.a.
55.3384	n.a.				n.a.
55.3384	n.a.				n.a.
54.0419	n.a.				n.a.
53.602	na				na
53.602	na				na
53.602	na				na
53.602	na				na
53.602	na				na
53.602	na				na
53.602	na				na
53.0876	na				na
53.0876	na				na
53.0876	na				na
51.2887	n.a.				n.a.
50.7755	n.a.				n.a.
50.7755	n.a.				n.a.
50.7755	n.a.				n.a.
50.7755	n.a.				n.a.
50.7755	n.a.				n.a.
49.729	n.a.				n.a.
49.729	n.a.				n.a.
47.6069	na				na
47.6069	na				na
46.8656	n.a.				n.a.
44.0087	2				2			1
42.2166	na				na
42.2166	na				na
42.2166	na				na
42.2166	n.a.				n.a.
42.2166	n.a.				n.a.
41.1098	n.a.				n.a.
39.0489	6			6				1
39.0489	n.a.			n.a.
39.0489	n.a.			n.a.
39.0489	n.a.			n.a.
39.0489	n.a.			n.a.
39.0489	0			0				1
39.0489	na			na
39.0489	na			na
39.0489	na			na
36.4097	10			10				1
36.4097	0			0				1
36.4097	48			48				1
36.4097	n.a.			n.a.
36.4097	na			na
36.4097	na			na
36.4097	na			na
36.4097	na			na
36.1191	n.a.			n.a.
34.6689	n.a.			n.a.
34.6689	n.a.			n.a.
34.5763	n.a.			n.a.
34.5763	na			na
34.5763	n.a.			n.a.
34.5763	n.a.			n.a.
34.5763	n.a.			n.a.
34.5763	n.a.			n.a.
34.5763	n.a.			n.a.
34.5763	n.a.			n.a.
33.801	n.a.			n.a.
33.801	na			na
32.9665	na			na
25.6672	0			0				1
25.0468	n.a.			n.a.
22.769	7			7				1
22.769	n.a.			n.a.
22.769	n.a.			n.a.
22.769	na			na
22.769	na			na
22.769	na			na
22.769	na			na
22.0128	10181			10181						1
22.0128	0			0				1
22.0128	2			2				1
22.0128	0			0				1
22.0128	2			2				1
22.0128	n.a.			n.a.
22.0128	n.a.			n.a.
22.0128	n.a.			n.a.
22.0128	n.a.			n.a.
22.0128	na			na
22.0128	na			na
22.0128	na			na
22.0128	na			na
22.0128	na			na
21.5894	na			na
21.5894	n.a.			n.a.
21.5894	n.a.			n.a.
17.0324	n.a.		n.a.
17.0324	n.a.		n.a.
17.0324	na		na
17.0324	na		na
16.992	n.a.		n.a.
16.992	n.a.		n.a.
16.992	n.a.		n.a.
16.992	n.a.		n.a.
16.992	n.a.		n.a.
16.992	n.a.		n.a.
13.2099	6		6					1
13.2099	n.a.		n.a.
13.2099	n.a.		n.a.
13.2099	n.a.		n.a.
13.2099	n.a.		n.a.
13.2099	na		na
13.2099	na		na
13.2099	na		na
13.2099	n.a.		n.a.
13.2099	n.a.		n.a.
11.8728	n.a.		n.a.
11.8728	n.a.		n.a.
11.8728	n.a.		n.a.
11.8728	na		na
11.8728	na		na
11.7814	na		na
11.0448	1150		1150							1
10.6175	na		na
10.6175	na		na
10.6175	na		na
10.6175	na		na
9.70782	n.a.		n.a.
8.94967	na		na
8.94967	na		na
8.54074	na		na
8.54074	n.a.		n.a.
8.54074	n.a.		n.a.
8.54074	n.a.		n.a.
8.00837	n.a.		n.a.
7.86152	n.a.		n.a.
7.86152	n.a.		n.a.
7.86152	n.a.		n.a.
7.86152	n.a.		n.a.
7.86152	n.a.		n.a.
7.86152	na		na
7.86152	na		na
7.86152	na		na
7.86152	na		na
7.86152	na		na
7.86152	na		na
7.47175	n.a.		n.a.
6.98701	n.a.		n.a.
6.98701	n.a.		n.a.
6.63341	n.a.		n.a.
6.39507	0		0					1
5.99117	na		na
5.99117	na		na
5.97363	na		na
5.12733	0		0					1
4.64354	n.a.		n.a.
3.84185	62		62					1
3.84185	n.a.		n.a.
3.84185	n.a.		n.a.
3.84185	n.a.		n.a.
3.84185	n.a.		n.a.
3.84185	n.a.		n.a.
3.84185	n.a.		n.a.
3.84185	n.a.		n.a.
2.71037	n.a.		n.a.
2.4966	na		na
2.4966	na		na
2.3921	n.a.		n.a.
2.38394	n.a.		n.a.
2.30911	n.a.		n.a.
1.88151	n.a.		n.a.
1.79428	n.a.		n.a.
1.79428	n.a.		n.a.
1.52162	360		360						1
1.52162	n.a.		n.a.
1.52162	n.a.		n.a.
1.52162	n.a.		n.a.
1.52162	n.a.		n.a.
1.31286	0		0					1
1.31286	34		34					1
1.31286	n.a.		n.a.
1.31286	0		0					1
1.31286	n.a.		n.a.
1.31286	na		na
1.31286	na		na
1.31286	na		na
1.31286	na		na
1.31286	n.a.		n.a.
1.2518	na		na
1.04844	0		0					1
1.04844	n.a.		n.a.
1.02573	n.a.		n.a.
0.946207	n.a.		n.a.
0.946207	na		na
0.909066	na		na
0.859871	n.a.		n.a.
0.819715	n.a.		n.a.
0.66108	n.a.		n.a.
0.644284	n.a.		n.a.
0.6144	16		16					1
0.6144	n.a.		n.a.
0.315783	na		na
0.296723	25		25					1
0.296723	n.a.		n.a.
0.296723	0		0					1
0	293		293						1
0	6		6					1
0	n.a.		n.a.
0	n.a.		n.a.
0	n.a.		n.a.
0	n.a.		n.a.
0	n.a.		n.a.
0	n.a.		n.a.
0	n.a.		n.a.
0	n.a.		n.a.
0	n.a.		n.a.
0	n.a.		n.a.
0	na		na
0	na		na
0	n.a.		n.a.
0	na		na
0	na		na
0	na		na
0	na		na
0	na		na
0	na		na
0	na		na
0	na		na
0	na		na
0	na		na
0	na		na
0	na		na
0	na		na
0	na		na
0	na		na
0	na		na
0	na		na
0	n.a.		n.a.
0	n.a.		n.a.
0	na		na
0	na		na
0	na		na
0	na		na
0	na		na
0	na		na
0	na		na
0	na		na
0	na		na
0	na		na
0	na		na
0	na		na
0	na		na
0	na		na
0	na		na
0	na		na
0	na		na
0	na		na
0	na		na
0	na		na
0	na		na
0	na		na
0	na		na
0	na		na
0	na		na
0	na		na
0	n.a.		n.a.
0	n.a.		n.a.
0	n.a.		n.a.
-0.0228843	1322		1322							1
-0.0407547	498		498						1
-0.0407547	40		40					1
-0.0407547	n.a.		n.a.
-0.0407547	n.a.		n.a.
-0.0407547	n.a.		n.a.
-0.0407547	n.a.		n.a.
-0.0407547	n.a.		n.a.
-0.0407547	n.a.		n.a.
-0.0407547	n.a.		n.a.
-0.0407547	n.a.		n.a.
-0.0407547	n.a.		n.a.
-0.310328	609		609						1
-0.314953	1765		1765							1
-0.314953	1511		1511							1
-0.364965	na		na
-0.598501	na		na
-0.834153	na		na
-0.835426	n.a.		n.a.
-0.893896	678		678						1
-0.957602	n.a.		n.a.
-0.957602	n.a.		n.a.
-0.968337	0		0					1
-0.968337	n.a.		n.a.
-0.987269	0		0					1
-1.13816	na		na
-1.13816	na		na
-1.20859	na		na
-1.20859	na		na
-1.20859	na		na
-1.20859	na		na
-1.39486	1822		1822							1
-1.39486	4219		4219							1
-1.39486	0		0					1
-1.39486	1		1					1
-1.39486	n.a.		n.a.
-1.39486	n.a.		n.a.
-1.39486	n.a.		n.a.
-1.39486	n.a.		n.a.
-1.39486	n.a.		n.a.
-1.59296	0		0					1
-1.80335	n.a.		n.a.
-2.27238	na		na
-2.36105	25		25					1
-2.55379	n.a.		n.a.
-2.89622	4		4					1
-2.89622	n.a.		n.a.
-2.89622	na		na
-3.10816	n.a.		n.a.
-3.10816	n.a.		n.a.
-4.02963	n.a.		n.a.
-4.02963	n.a.		n.a.
-4.7729	n.a.		n.a.
0	99		99					1
0	n.a.		n.a.
0	n.a.		n.a.
0	n.a.		n.a.
0	21		21					1
0	na		na
0	n.a.		n.a.
Included: all patients with available uptake data
mutations that could not be tested or frameshift/nonsense variants before position His575, set to 0%
							Proportions
	Severe	Moderate	Mild					<100	100-1000	>1000
Mean	441.394	854.667	40.8				Mild	100	0	0
SD	874.487	2937.06	38.0618				moderate	91.6667	0	8.33333
N	33	12	5				Severe	66.6667	15.1515	18.1818
							Number of observations
								<100	100-1000	>1000
							mild	5	0	0
							moderate	11	0	1
							severe	22	5	6

## Sheet: Figure 2H
COS-1 T3 uptake vs serum T3
T3 uptake	T3 (untreated)	Classification	<20%	20-40%	>40%
Mean			Severe	Moderate	Mild
74.5403	4.29				4.29
71.7006	n.a.				n.a.
71.6801	na				na
71.6801	na				na
71.6801	na				na
71.6801	na				na
71.6801	na				na
71.6801	na				na
71.6801	na				na
71.6801	na				na
71.6801	na				na
71.6801	na				na
71.6801	na				na
71.6801	na				na
71.6801	na				na
71.1361	na				na
71.1361	na				na
71.1361	na				na
71.1361	na				na
71.1361	na				na
71.1361	na				na
71.1361	na				na
71.1361	na				na
71.1361	n.a.				n.a.
68.2263	3.72				3.72
64.2876	n.a.				n.a.
60.8954	na				na
59.2747	3.52				3.52
59.2747	3.3				3.3
59.2747	n.a.				n.a.
58.4411	n.a.				n.a.
55.3874	3.02				3.02
55.3874	4.92				4.92
55.3384	n.a.				n.a.
55.3384	n.a.				n.a.
55.3384	n.a.				n.a.
54.0419	n.a.				n.a.
53.602	5.1898				5.1898
53.602	3.927				3.927
53.602	3.8962				3.8962
53.602	3.1878				3.1878
53.602	na				na
53.602	na				na
53.602	na				na
53.0876	na				na
53.0876	na				na
53.0876	na				na
51.2887	n.a.				n.a.
50.7755	4.17				4.17
50.7755	n.a.				n.a.
50.7755	n.a.				n.a.
50.7755	n.a.				n.a.
50.7755	n.a.				n.a.
49.729	3.05				3.05
49.729	3.73				3.73
47.6069	na				na
47.6069	na				na
46.8656	1.93				1.93
44.0087	3.44				3.44
42.2166	na				na
42.2166	na				na
42.2166	n.a.				n.a.
42.2166	n.a.				n.a.
42.2166	n.a.				n.a.
41.1098	n.a.				n.a.
39.0489	5.15			5.15
39.0489	n.a.			n.a.
39.0489	n.a.			n.a.
39.0489	n.a.			n.a.
39.0489	n.a.			n.a.
39.0489	na			na
39.0489	na			na
39.0489	na			na
39.0489	na			na
36.4097	6.4			6.4
36.4097	5.36			5.36
36.4097	4.55			4.55
36.4097	4.95			4.95
36.4097	na			na
36.4097	na			na
36.4097	na			na
36.4097	na			na
36.1191	n.a.			n.a.
34.6689	n.a.			n.a.
34.6689	n.a.			n.a.
34.5763	n.a.			n.a.
34.5763	5.49318			5.49318
34.5763	n.a.			n.a.
34.5763	n.a.			n.a.
34.5763	n.a.			n.a.
34.5763	n.a.			n.a.
34.5763	n.a.			n.a.
34.5763	n.a.			n.a.
33.801	6.03			6.03
33.801	n.a.			n.a.
32.9665	na			na
25.6672	3.87			3.87
25.0468	4.02			4.02
22.769	1.77			1.77
22.769	n.a.			n.a.
22.769	na			na
22.769	na			na
22.769	na			na
22.769	na			na
22.769	na			na
22.0128	3.52			3.52
22.0128	4.1			4.1
22.0128	4.01			4.01
22.0128	5.27			5.27
22.0128	5.06			5.06
22.0128	5.76			5.76
22.0128	4.63			4.63
22.0128	4.01			4.01
22.0128	4.4			4.4
22.0128	na			na
22.0128	na			na
22.0128	na			na
22.0128	n.a.			n.a.
22.0128	na			na
21.5894	4.6508			4.6508
21.5894	n.a.			n.a.
21.5894	n.a.			n.a.
17.0324	3.96		3.96
17.0324	5.44		5.44
17.0324	na		na
17.0324	2.926		2.926
16.992	na		na
16.992	na		na
16.992	na		na
16.992	na		na
16.992	n.a.		n.a.
16.992	n.a.		n.a.
13.2099	5.4		5.4
13.2099	n.a.		n.a.
13.2099	n.a.		n.a.
13.2099	n.a.		n.a.
13.2099	n.a.		n.a.
13.2099	na		na
13.2099	n.a.		n.a.
13.2099	na		na
13.2099	n.a.		n.a.
13.2099	4.312		4.312
11.8728	4.14		4.14
11.8728	3.79		3.79
11.8728	n.a.		n.a.
11.8728	n.a.		n.a.
11.8728	n.a.		n.a.
11.7814	na		na
11.0448	4.5		4.5
10.6175	na		na
10.6175	na		na
10.6175	na		na
10.6175	na		na
9.70782	n.a.		n.a.
8.94967	na		na
8.94967	na		na
8.54074	na		na
8.54074	n.a.		n.a.
8.54074	n.a.		n.a.
8.54074	n.a.		n.a.
8.00837	4.94		4.94
7.86152	4.8		4.8
7.86152	4.4		4.4
7.86152	6.52		6.52
7.86152	5.82		5.82
7.86152	5.55		5.55
7.86152	na		na
7.86152	5.1898		5.1898
7.86152	na		na
7.86152	na		na
7.86152	na		na
7.86152	na		na
7.47175	5.55		5.55
6.98701	4.28		4.28
6.98701	4.44		4.44
6.63341	3.157		3.157
6.39507	na		na
5.99117	na		na
5.99117	na		na
5.97363	na		na
5.12733	5.17		5.17
4.64354	5.42		5.42
3.84185	6.14		6.14
3.84185	n.a.		n.a.
3.84185	n.a.		n.a.
3.84185	7.28		7.28
3.84185	4.25		4.25
3.84185	3.54		3.54
3.84185	n.a.		n.a.
3.84185	n.a.		n.a.
2.71037	3.8654		3.8654
2.4966	na		na
2.4966	na		na
2.3921	5.08		5.08
2.38394	n.a.		n.a.
2.30911	n.a.		n.a.
1.88151	7.43		7.43
1.79428	3.59		3.59
1.79428	3.53		3.53
1.52162	5.16		5.16
1.52162	6.62		6.62
1.52162	n.a.		n.a.
1.52162	n.a.		n.a.
1.52162	n.a.		n.a.
1.31286	4.25		4.25
1.31286	4.3		4.3
1.31286	n.a.		n.a.
1.31286	4.65		4.65
1.31286	n.a.		n.a.
1.31286	na		na
1.31286	na		na
1.31286	na		na
1.31286	na		na
1.31286	4.851		4.851
1.2518	na		na
1.04844	4.97		4.97
1.04844	n.a.		n.a.
1.02573	na		na
0.946207	n.a.		n.a.
0.946207	n.a.		n.a.
0.909066	na		na
0.859871	5.32		5.32
0.819715	n.a.		n.a.
0.66108	5.49		5.49
0.644284	4.1118		4.1118
0.6144	3.43		3.43
0.6144	n.a.		n.a.
0.315783	na		na
0.296723	4.42		4.42
0.296723	n.a.		n.a.
0.296723	na		na
0	3.63		3.63
0	3.38		3.38
0	4.55		4.55
0	6.1		6.1
0	4.5		4.5
0	n.a.		n.a.
0	n.a.		n.a.
0	4.08		4.08
0	4.06		4.06
0	4.22		4.22
0	2.96		2.96
0	3.86		3.86
0	high		high
0	na		na
0	na		na
0	na		na
0	na		na
0	na		na
0	n.a.		n.a.
0	5.2976		5.2976
0	na		na
0	na		na
0	na		na
0	na		na
0	na		na
0	na		na
0	na		na
0	4.5738		4.5738
0	3.619		3.619
0	na		na
0	na		na
0	4.5122		4.5122
0	na		na
0	na		na
0	na		na
0	na		na
0	na		na
0	na		na
0	na		na
0	4.0502		4.0502
0	na		na
0	na		na
0	12		12
0	na		na
0	na		na
0	na		na
0	na		na
0	na		na
0	na		na
0	na		na
0	na		na
0	6.16		6.16
0	3.32		3.32
0	3.32		3.32
0	4.64		4.64
0	5.34		5.34
0	na		na
0	na		na
0	na		na
0	na		na
0	n.a.		n.a.
0	n.a.		n.a.
0	n.a.		n.a.
-0.0228843	4.32		4.32
-0.0407547
-0.0407547	4.68		4.68
-0.0407547	na		na
-0.0407547	5.99		5.99
-0.0407547	n.a.		n.a.
-0.0407547	n.a.		n.a.
-0.0407547	na		na
-0.0407547	n.a.		n.a.
-0.0407547	n.a.		n.a.
-0.0407547	n.a.		n.a.
-0.0407547	4.7586		4.7586
-0.310328	5.46		5.46
-0.314953	6.4		6.4
-0.314953	4.38		4.38
-0.364965	na		na
-0.598501	n.a.		n.a.
-0.834153	n.a.		n.a.
-0.835426	6.46		6.46
-0.893896	6.33		6.33
-0.957602	n.a.		n.a.
-0.957602	n.a.		n.a.
-0.968337	9.68		9.68
-0.968337	na		na
-0.987269	9.76		9.76
-1.13816	5.852		5.852
-1.13816	6.006		6.006
-1.20859	na		na
-1.20859	na		na
-1.20859	na		na
-1.20859	na		na
-1.39486	3.45		3.45
-1.39486	4.11		4.11
-1.39486	8.02		8.02
-1.39486	2.87		2.87
-1.39486	n.a.		n.a.
-1.39486	n.a.		n.a.
-1.39486	n.a.		n.a.
-1.39486	n.a.		n.a.
-1.39486	4.81		4.81
-1.59296	na		na
-1.80335	n.a.		n.a.
-2.27238	n.a.		n.a.
-2.36105	2.95		2.95
-2.55379	n.a.		n.a.
-2.89622	3.87		3.87
-2.89622	3.51		3.51
-2.89622	na		na
-3.10816	7.6		7.6
-3.10816	n.a.		n.a.
-4.02963	n.a.		n.a.
-4.02963	3.82		3.82
-4.7729	4.81		4.81
0	4.46		4.46
0	4.51		4.51
0	5.09		5.09
0	n.a.		n.a.
0	n.a.		n.a.
0	5.17		5.17
0	6.14		6.14
Included: all patients with available uptake data
mutations that could not be tested or frameshift/nonsense variants before position His575, set to 0%
			Mild	Moderate	Severe
		Mean	4.95024	4.6502	3.68605
		SD	1.5109	1.02797	0.797561
		N	92	20	15

[truncated: 79 more sheets: Figure 2I, Figure 2J, Figure 2K, Figure 2L, Figure 2M, Figure 2N, Figure 4A, Figure 4D, Figure 4F, Figure 5A-B, Figure 5C, Figure 5D, Figure 6B, Figure 6C, Figure 6D, Figure 6E, Figure 6F, Figure 6G, Sup Fig 4, Sup Fig 5 1 …]
